# Supplementary material for: Phasevarions in Haemophilus influenzae biogroup aegyptius control expression of multiple proteins
Source: Microbiol Spectr. 2023 Dec 6;12(1):e02601-23. doi: 10.1128/spectrum.02601-23 (PMC10783040; doi:10.1128/spectrum.02601-23)
Supplement: Data S1 — Methylome data for all methyltransferases. [file spectrum.02601-23-s0001.xlsx]

## Sheet: F3052 A13 ONvsOFF methylome
Supplementary Data 1 - all methylome data
ON 13reps
motifString	centerPos	modificationType	fraction	nDetected	nGenome	groupTag	partnerMotifString	meanScore	meanIpdRatio	meanCoverage	objectiveScore
GATC	1	m6A	0.999904	10445	10446	GATC	GATC	858.059	5.30011	678.055	8961656
GCAGA	4	m6A	0.999064	4269	4273	GCAGA		696.722	4.7892	684.063	2.72042e+06
TACNNNNNNCAT	1	m6A	1	965	965	TACNNNNNNCAT/ATGNNNNNNGTA	ATGNNNNNNGTA	695.188	4.45253	675.645	670856
ATGNNNNNNGTA	0	m6A	1	965	965	TACNNNNNNCAT/ATGNNNNNNGTA	TACNNNNNNCAT	691.489	4.5334	661.953	661976
GAGNNNNNTTCY	1	m6A	1	259	259	RGAANNNNNCTC/GAGNNNNNTTCY	RGAANNNNNCTC	745.757	5.24251	670.583	187573
RGAANNNNNCTC	2	m6A	1	259	259	RGAANNNNNCTC/GAGNNNNNTTCY	GAGNNNNNTTCY	734.293	5.00869	686.822	172713
GASCNNNNVTC	1	m6A	0.601399	172	286	GASCNNNNVTC		713.407	4.9014	676.756	73014.9
GADNNTNNNTCTGC	1	m6A	0.865854	71	82	GADNNTNNNTCTGC		445.141	3.55254	679.38	3245.51
OFF 12 reps	A16 OFF
motifString	centerPos	modificationType	fraction	nDetected	nGenome	groupTag	partnerMotifString	meanScore	meanIpdRatio	meanCoverage	objectiveScore
GATC	1	m6A	0.999713	10443	10446	GATC	GATC	861.576	5.31527	680.656	8995114
TACNNNNNNCAT	1	m6A	0.997932	965	967	TACNNNNNNCAT/ATGNNNNNNGTA	ATGNNNNNNGTA	701.593	4.48554	677.775	675777
ATGNNNNNNGTA	0	m6A	0.997932	965	967	TACNNNNNNCAT/ATGNNNNNNGTA	TACNNNNNNCAT	698.402	4.56483	666.709	672703
GAYDNNNNRTC	1	m6A	0.998686	1520	1522	GAYDNNNNRTC		675.275	4.45698	677.709	637145
RGANNNNNNNTCY	2	m6A	0.999022	2042	2044	RGANNNNNNNTCY	RGANNNNNNNTCY	730.667	4.84614	684.153	1.38167e+06
GACCNNNNRTC	1	m6A	1	71	71	GACCNNNNRTC		622.437	4.13268	685.662	38441.6
AGANNNNNGATCGY	2	m6A	0.923077	12	13	AGANNNNNGATCGY		415.083	3.6425	698.25	2541.19

## Sheet: F3037 A16 ONvsOFF methylome
Supplementary Data 1 - all methylome data
ON 10reps
motifString	centerPos	modificationType	fraction	nDetected	nGenome	groupTag	partnerMotifString	meanScore	meanIpdRatio	meanCoverage	objectiveScore
GATC	1	m6A	0.981232	10195	10390	GATC	GATC	102.907	5.5828	55.6375	1.0314e+06
GGRCA	4	m6A	0.945464	3554	3759	GGRCA		83.4744	4.88781	56.617	282066
CCATC	2	m6A	0.979611	3171	3237	CCATC/GATGG	GATGG	95.8906	5.38721	56.1249	298484
GATGG	1	m6A	0.974668	3155	3237	CCATC/GATGG	CCATC	93.1452	4.67074	56.2254	287164
GGCAWC	3	m6A	0.980312	1195	1219	GGCAWC		93.108	5.67636	55.7749	109291
RGANNNNNNNTCY	2	m6A	0.968293	1985	2050	RGANNNNNNNTCY	RGANNNNNNNTCY	90.9305	5.0891	55.7511	159924
GAYDNNNNRTC	1	m6A	0.975477	1432	1468	GAYDNNNNRTC		93.3932	4.71909	56.2123	74214.9
AGGNNNNNNCAT	0	m6A	0.934545	514	550	ATGNNNNNNCCT/AGGNNNNNNCAT	ATGNNNNNNCCT	88.6089	5.13572	58.0623	42499.4
ATGNNNNNNCCT	0	m6A	0.952727	524	550	ATGNNNNNNCCT/AGGNNNNNNCAT	AGGNNNNNNCAT	92.271	4.81966	57.9866	41039.4
TTANNNNNNTGG	2	m6A	0.299281	416	1390	TTANNNNNNTGG		63.4856	3.89988	61.5409	8917.42
GACCNNNNRTC	1	m6A	1	72	72	GACCNNNNRTC		89.8333	4.60903	53.5833	6074.03
CCAVTNNNNTAA	2	m6A	0.417197	131	314	CCAVTNNNNTAA		58.8092	3.78504	58.5496	3507.71
OFF 9reps
motifString	centerPos	modificationType	fraction	nDetected	nGenome	groupTag	partnerMotifString	meanScore	meanIpdRatio	meanCoverage	objectiveScore
GATC	1	m6A	0.836477	8691	10390	GATC	GATC	69.3325	5.67096	34.2291	513116
CCATC	2	m6A	0.800803	2593	3238	CCATC/GATGG	GATGG	64.7243	5.46695	34.811	137418
GATGG	1	m6A	0.785053	2542	3238	CCATC/GATGG	CCATC	64.2053	4.75953	35.0122	131267
GGCAWC	3	m6A	0.760573	1115	1466	GGCAWC		62.5785	5.67649	35.3632	54541.4
RGANNNNNNNTCY	2	m6A	0.754634	1547	2050	RGANNNNNNNTCY	RGANNNNNNNTCY	63.7951	5.26268	35.0705	69600.2
GAYDNNNNRTC	1	m6A	0.78406	1151	1468	GAYDNNNNRTC		65.0599	4.84231	34.9027	34139.9
AGGNNNNNNCAT	0	m6A	0.68	374	550	ATGNNNNNNCCT/AGGNNNNNNCAT	ATGNNNNNNCCT	60.7166	5.32401	35.6925	16048.6
ATGNNNNNNCCT	0	m6A	0.709091	390	550	ATGNNNNNNCCT/AGGNNNNNNCAT	AGGNNNNNNCAT	62.3538	4.91677	35.6385	15847.4
TTANWNNNGTGGB	2	m6A	0.211009	23	109	TTANWNNNGTGGB		50.0435	4.41304	37.913	161.705
BGACCNNNNVTC	2	m6A	0.6	51	85	BGACCNNNNVTC		62.2745	4.50902	35.2549	2005.47
YTTANNYNNNTGGNW	3	m6A	0.22449	55	245	YTTANNYNNNTGGNW		51.8364	4.81291	38.4182	743.146

## Sheet: ModA16 overexpressed
Supplementary Data 1 - all methylome data
Plasmid from BL21 expressing ModA16
motifString	centerPos	modification Type	fraction	nDetected	nGenome	groupTag	partner Motif String	meanScore	mean Ipd Ratio	mean Coverage	objective Score
GATC	1	m6A	1	44	44	GATC	GATC	673.386	5.06045	544.182	29629
GGRCA	4	m6A	1	22	22	GGRCA		526.545	4.06955	593.409	11584
Plasmid from BL21 ONLY
GATC	1	m6A	1	43	43	GATC	GATC	654.118	4.86382	530.853	44480
